# Supplementary material for: Genetic and Anatomical Basis of the Barrier Separating Wakefulness and Anesthetic-Induced Unresponsiveness
Source: PLoS Genet. 2013 Sep 5;9(9):e1003605. doi: 10.1371/journal.pgen.1003605 (PMC3764144; doi:10.1371/journal.pgen.1003605)
Supplement: Table S1 — All genotypes are listed in the left-hand column. Green labeling denotes progeny of Gal4 drivers crossed to wild-type (>+) or to UAS-sss (>UAS-sss), all within a sssP1 mutant background. Corresponding values for log(EC50) and top constants of Hill fits to data points are shown for induction (red) and emergence (blue). Values for neural inertia and number of animals used (N) are shown in black. (XLSX) [file pgen.1003605.s005.xlsx]

## Sheet: Sheet1
	induction				emergence
genotype	log(EC50)	std error	top	std error	log(EC50)	std error	top	std error	neural inertia	std error	N
WT control	-0.3516	0.008276	0.9356	0.02962	-0.5428	0.01824	0.8627	0.0382	21.55	3.29	161
WT control rested -> shaken	-0.3458	0.01455	0.8549	0.03671	-0.251	0.03084	0.3425	0.0378	3.75	1.96	137
WT control sleep-deprived -> shaken	-0.3674	0.02647	0.8333	0.0575	-0.3514	0.02044	0.2997	0.021	9.87	2.33	111
unc79(c04794)	-0.5713	0.01571	0.6256	0.03833	-0.6992	0.02096	0.8253	0.02755	-1.89	4.17	198
unc79(f03453)	-1.025	0.07048	0.4895	0.03767	-0.9912	0.03766	0.833	0.04746	-29.03	6.18	229
na(e04385)	-1.333	0.07688	0.6086	0.04971	-1.196	0.01921	0.8755	0.02414	-26.37	4.58	173
Sh(mns)	-0.2773	0.008687	0.9311	0.03236	-0.3129	0.01827	0.794	0.03782	8.6	2.82	169
Sh(mns) sibling controls	-0.3569	0.01246	0.9649	0.04348	-0.5189	0.0379	0.5191	0.04405	34.36	4.38	169
sss(P1)	-0.2647	0.02092	0.8344	0.05957	-0.3797	0.0134	0.7666	0.02979	6.32	1.76	256
sss(P1) sibling controls	-0.3923	0.03312	0.9946	0.08987	-0.5687	0.02956	0.5963	0.03737	30.47	3.68	169
Sh(mns);sss(P1)	-0.2425	0.006324	0.9249	0.02643	-0.3009	0.005765	0.8756	0.01771	6.3	1.32	111
Sh(Df)	-0.3395	0.01577	0.9234	0.04016	-0.3622	0.007184	0.8853	0.01841	3.34	1.91	169
Sh(Df) sibling controls	-0.3428	0.01204	0.9039	0.03211	-0.4361	0.01687	0.7302	0.02733	16.36	2.82	227
Sh(Df);sss(P1)	-0.3533	0.01778	0.962	0.04398	-0.3811	0.01098	0.8763	0.02329	6.27	2.65	140
sss(P2)	-0.3393	0.05004	0.8947	0.1131	-0.4692	0.03459	0.6963	0.04585	20.99	3.95	198
sss(P2) sibling controls	-0.3974	0.03964	1.039	0.116	-0.5265	0.03141	0.5935	0.04283	26.55	4.06	111
sss(P1)/+	-0.3369	0.009614	0.94	0.03272	-0.4751	0.01949	0.715	0.03262	25.33	4.06	169
Sh(mns)/+	-0.3253	0.01154	0.9552	0.04197	-0.3691	0.01054	0.8695	0.02814	6.49	2.47	140
Sh(Df)/+	-0.3085	0.0109	0.876	0.032	-0.4103	0.01329	0.8963	0.0294	8.06	2.71	140
Pdf(01)	-0.3788	0.01445	0.9758	0.04328	-0.5374	0.0137	0.8046	0.02645	21.19	3.26	140
Pdf(01) sibling controls	-0.3528	0.00999	0.8737	0.02829	-0.4748	0.02735	0.6586	0.03981	19.91	3.41	140
cyc(01)	-0.3163	0.00769	0.9749	0.02601	-0.4671	0.01899	0.8413	0.0325	21.56	3.19	169
cyc(01) sibling controls	-0.3405	0.009733	0.8818	0.0295	-0.4915	0.02073	0.8085	0.03487	16.78	3.43	169
Clk(jrk)	-0.408	0.006898	0.9913	0.02147	-0.4691	0.02712	0.3292	0.01916	37.15	1.94	256
Clk(jrk) sibling controls	-0.3989	0.009629	0.9715	0.02817	-0.5338	0.03099	0.5646	0.02922	40.03	3.39	256
DAT(fmn)	-0.3849	0.01338	0.996	0.03779	-0.4814	0.01644	0.7225	0.02658	21.87	3.03	256
DAT(fmn) sibling controls	-0.3626	0.007647	0.9671	0.027	-0.4827	0.01683	0.7217	0.0301	20.8	2.6	227
elav-Gal4>+	-0.2639	0.021	0.9106	0.04664	-0.3033	0.008357	0.9219	0.02045	3.23593	2.26745	198
elav-Gal4>UAS-sss	-0.3456	0.02189	0.9633	0.05044	-0.4891	0.01833	0.9095	0.02856	17.3853	4.92692	198
repo-Gal4>+	-0.3216	0.06172	1.077	0.1789	-0.3018	0.02371	1.027	0.05322	0.476604	9.21002	53
repo-Gal4>UAS-sss	-0.3457	0.0158	0.9878	0.05289	-0.3704	0.006339	0.8911	0.02133	4.419	2.0329	53
cha-Gal4>+	-0.2994	0.00892	0.9515	0.02743	-0.3114	0.005868	0.904	0.01736	2.35326	1.32681	228
cha-Gal4>UAS-sss	-0.4609	0.006314	0.9814	0.02022	-0.4824	0.01575	0.7405	0.02839	11.031	2.02524	256
Ddc-Gal4>+	-0.2287	0.008667	0.962	0.03347	-0.3258	0.008822	0.9448	0.02576	9.69183	2.0719	140
Ddc-Gal4>UAS-sss	-0.2387	0.007269	0.9831	0.02923	-0.3018	0.004583	0.9158	0.01432	7.50105	1.35967	140
Sep54-Gal4>+	-0.3727	0.01754	1.016	0.05258	-0.3449	0.01295	0.7504	0.02887	5.72818	2.35342	110
Sep54-Gal4>UAS-sss	-0.371	0.007291	0.9886	0.02513	-0.5242	0.01343	0.6291	0.01892	29.8737	2.22302	110
30y-Gal4>+	-0.3013	0.01622	0.9079	0.05248	-0.3696	0.0116	0.8919	0.03336	6.54135	2.89493	110
30y-Gal4>UAs-sss	-0.332	0.005601	0.9755	0.0234	-0.6056	0.01988	0.952	0.03508	27.8274	3.37386	139
C309-Gal4>+	-0.2657	0.01166	0.9286	0.03144	-0.3122	0.005963	0.9617	0.01631	3.27749	1.72477	169
C309-Gal4>UAS-sss	-0.3769	0.01675	1.023	0.04789	-0.4438	0.01448	0.8764	0.02868	13.1021	3.4605	140
Mai301-Gal4>+	-0.2957	0.01225	0.876	0.03536	-0.3548	0.01064	0.7613	0.02705	7.83145	2.00178	140
Mai301-Gal4>UAS-sss	-0.3569	0.01089	0.9514	0.03356	-0.5738	0.02406	0.8399	0.03398	27.7081	4.19488	139
MZ1366-Gal4>+	-0.3386	0.01381	0.9814	0.03968	-0.3637	0.006909	0.815	0.01905	6.82546	1.68146	110
MZ1366-Gal4>UAS-sss	-0.3869	0.01109	0.9901	0.03628	-0.4867	0.01359	0.8331	0.02669	16.1477	2.91298	110
MJ286-Gal4>+	-0.3062	0.01153	0.9582	0.04105	-0.3429	0.01616	0.8663	0.04074	6.16934	3.01895	53
MJ286-Gal4>UAS-sss	-0.2529	0.009031	0.8839	0.04231	-0.246	0.003494	0.739	0.009304	1.77456	1.51112	24
17d-Gal4>+	-0.3191	0.02674	0.943	0.07715	-0.3179	0.02293	0.8295	0.05531	3.4335	4.47684	82
17d-Gal4>UAS-sss	-0.3219	0.0137	0.9076	0.04067	-0.3365	0.01118	0.7182	0.02191	7.92536	2.38263	82
C739-Gal4>+	-0.2526	0.007735	0.8479	0.02723	-0.3365	0.009843	0.7083	0.02249	10.4142	1.71472	82
C739-Gal4>UAS-sss	-0.2908	0.008823	0.95	0.03677	-0.4063	0.01166	0.9452	0.03007	11.1554	2.82068	82
201y-Gal4>+	-0.3373	0.01781	0.8906	0.04767	-0.3283	0.007294	0.846	0.02197	0.551322	1.81452	139
201y-Gal4>UAS-sss	-0.3145	0.02376	0.9245	0.0647	-0.36	0.02808	0.7719	0.05276	10.796	4.89014	110
OK107-Gal4>+	-0.2433	0.02445	0.8681	0.07482	-0.3056	0.01404	0.8166	0.04056	6.46713	3.56043	53
OK107-Gal4>UAS-sss	-0.2388	0.006309	0.826	0.02579	-0.3004	0.005671	0.8821	0.014	3.33104	1.54927	82
tim-Gal4>+	-0.3423	0.01768	0.9257	0.04627	-0.3576	0.0247	0.6156	0.03961	13.4393	3.2193	197
tim-Gal4>UAS-sss	-0.3228	0.007672	0.9371	0.02774	-0.3625	0.01492	0.7846	0.03321	8.8397	2.3259	168
per-Gal4>+	-0.2537	0.006989	0.9673	0.02775	-0.2841	0.005352	0.9129	0.0152	4.2249	1.37647	111
per-Gal4>UAS-sss	-0.2659	0.007626	0.9847	0.03211	-0.3153	0.006623	0.9642	0.01965	5.32787	1.74275	111
cry24-Gal4>+	-0.2683	0.01074	0.998	0.03895	-0.2657	0.01018	0.8105	0.02338	5.45239	2.12711	82
cry24-Gal4>UAS-sss	-0.2491	0.007241	0.94	0.03013	-0.2794	0.005769	0.8586	0.01591	4.79645	1.50073	53
C507-Gal4>+	-0.2782	0.01284	0.9863	0.04339	-0.3427	0.009645	0.9399	0.02529	7.73976	2.59562	111
C507-Gal4>UAS-sss	-0.3203	0.01342	0.9173	0.03913	-0.3352	0.01194	0.923	0.03007	1.14888	2.60298	111
104y-Gal4>+	-0.2384	0.01244	0.8544	0.04272	-0.2787	0.01105	0.8676	0.03022	3.08441	2.34623	82
104y-Gal4>UAS-sss	-0.3088	0.01481	0.8762	0.0374	-0.305	0.005544	0.8192	0.01458	1.31452	1.55417	111
GMR-Gal4>+	-0.277	0.009648	0.9613	0.03535	-0.3151	0.0103	0.8256	0.02739	7.14862	2.05988	139
GMR-Gal4>UAS-sss	-0.3339	0.01913	0.905	0.05426	-0.3616	0.008797	0.7966	0.02309	5.22651	2.37879	139
Gr21a-Gal4>+	-0.285	0.007294	0.9216	0.02452	-0.3032	0.006338	0.9404	0.01795	1.16661	1.42793	82
Gr21a-Gal4>UAS-sss	-0.2655	0.01005	0.9373	0.03688	-0.3214	0.008559	0.8609	0.02288	7.06632	2.0268	82
nos-Gal4>+	-0.2054	0.005715	1.004	0.02502	-0.2727	0.00308	0.9499	0.01027	7.7371	1.07155	127
nos-Gal4>UAS-sss	-0.1869	0.00781	0.9407	0.03401	-0.2531	0.006487	0.9135	0.01851	6.79928	1.7124	140
sss-Gal4>+	-0.3198	0.006613	0.9572	0.02263	-0.3701	0.01303	0.9102	0.03437	6.26	2.19	140
sss-Gal4>UAS-sss	-0.3964	0.01033	0.9916	0.03242	-0.4464	0.02149	0.7337	0.03871	15.08	3.04	227
vglut-Gal4>+	-0.2522	0.006342	0.8984	0.02306	-0.3315	0.007178	0.9298	0.01921	6.11742	1.57065	227
vglut-Gal4>UAS-sss	-0.3407	0.004516	0.9475	0.01867	-0.4356	0.009065	0.9284	0.02184	9.7225	1.69621	227
D42-Gal4>+	-0.2843	0.01154	0.9283	0.03586	-0.3316	0.009873	0.9116	0.02519	4.87559	2.2896	198
D42-Gal4>UAS-sss	-0.3191	0.01186	0.9964	0.03828	-0.4054	0.0338	0.5739	0.04839	25.0286	3.8218	198
Supplemental Table 1. All genotypes are listed in the left-hand column. Those in green are progeny of Gal4 drivers crossed to WT (>+) or to UAS-sss (>UAS-sss), all within a sssP1 mutant background.
Corresponding values for log(EC50) and top constants of Hill fits to data points are shown for induction (red) and emergence (blue).
Values for neural inertia and number of animals used (N) are shown in black.
